# Supplementary material for: Two new African siblings of Pulveroboletusravenelii (Boletaceae)
Source: MycoKeys. 2018 Dec 12;(43):115–30. doi: 10.3897/mycokeys.43.30776 (PMC6306511; doi:10.3897/mycokeys.43.30776)
Supplement: XML Treatment for Pulveroboletus africanus [file mycokeys.43.30776-treatment1.xml]

<!DOCTYPE tp:taxon-treatment
  PUBLIC "-//TaxonX//DTD Taxonomic Treatment Publishing DTD v0 20100105//EN" "tax-treatment-NSO.dtd">
<tp:taxon-treatment xmlns:tp="http://www.plazi.org/taxpub"><tp:treatment-meta><kwd-group><label>Taxon classification</label><kwd><named-content xmlns:xlink="http://www.w3.org/1999/xlink" content-type="kingdom">Plantae</named-content></kwd><kwd><named-content xmlns:xlink="http://www.w3.org/1999/xlink" content-type="order">Boletales</named-content></kwd><kwd><named-content xmlns:xlink="http://www.w3.org/1999/xlink" content-type="family">Boletaceae</named-content></kwd></kwd-group><mixed-citation publication-type="journal"><person-group><name><surname>Badou</surname><given-names>Sylvestre A.</given-names></name><name><surname>esel</surname><given-names>André De</given-names></name><name><surname>Raspé</surname><given-names>Olivier</given-names></name><name><surname>Ryberg</surname><given-names>Martin K.</given-names></name><name><surname>Atsu K. Guelly</surname><given-names/></name><name><surname>Yorou</surname><given-names>Nourou S.</given-names></name></person-group><article-title>Two new African siblings of <italic><tp:taxon-name><tp:taxon-name-part taxon-name-part-type="genus" reg="Pulveroboletus">Pulveroboletus</tp:taxon-name-part><tp:taxon-name-part taxon-name-part-type="species" reg="ravenelii">ravenelii</tp:taxon-name-part></tp:taxon-name></italic> (<tp:taxon-name><tp:taxon-name-part taxon-name-part-type="family">Boletaceae</tp:taxon-name-part></tp:taxon-name>)</article-title><source>MycoKeys</source><day>12</day><month>12</month><year>2018</year><volume>2018</volume><issue>43</issue><fpage>115</fpage><lpage>130</lpage><pub-id pub-id-type="doi">10.3897/mycokeys.43.30776</pub-id></mixed-citation></tp:treatment-meta><tp:nomenclature><tp:taxon-name>
              <tp:taxon-name-part taxon-name-part-type="genus" reg="Pulveroboletus">Pulveroboletus</tp:taxon-name-part>
              <tp:taxon-name-part taxon-name-part-type="species" reg="africanus">africanus</tp:taxon-name-part>
              <object-id xmlns:xlink="http://www.w3.org/1999/xlink" content-type="mycobank" xlink:type="simple">827970</object-id>
            </tp:taxon-name><tp:taxon-authority>De Kesel &amp; Raspé</tp:taxon-authority><tp:taxon-status xmlns:xlink="http://www.w3.org/1999/xlink" xlink:type="simple">sp. nov.</tp:taxon-status><xref ref-type="fig" rid="F2">Fig. 2a–f</xref></tp:nomenclature><tp:treatment-sec sec-type="Illustr" id="SECID0EG4AG"><title>Illustr.</title><p><xref ref-type="bibr" rid="B21">Sharp (2011</xref>, page 41, ut <tp:taxon-name><tp:taxon-name-part taxon-name-part-type="genus" reg="Pulveroboletus">Pulveroboletus</tp:taxon-name-part><tp:taxon-name-part taxon-name-part-type="uncertainty-rank">aff.</tp:taxon-name-part><tp:taxon-name-part taxon-name-part-type="species" reg="ravenelii">ravenelii</tp:taxon-name-part></tp:taxon-name>).</p></tp:treatment-sec><tp:treatment-sec sec-type="Holotype" id="SECID0E44AG"><title>Holotype.</title><p>Togo, Central Province, Fazao National Park, <named-content xmlns:xlink="http://www.w3.org/1999/xlink" content-type="dwc:verbatimCoordinates" xlink:type="simple"><named-content content-type="geo-json" specific-use="{&#34;type&#34;:&#34;Point&#34;,&#34;coordinates&#34;:[0.804833,8.742194]}" id="NCID0EG5AG" xlink:type="simple">08°44'31.9"N, 0°48'17.4"E</named-content></named-content>, 6 June 2008, elev. 500 m, on the ground in a gallery forest with <italic><tp:taxon-name><tp:taxon-name-part taxon-name-part-type="genus" reg="Berlinia">Berlinia</tp:taxon-name-part><tp:taxon-name-part taxon-name-part-type="species" reg="grandiflora">grandiflora</tp:taxon-name-part></tp:taxon-name></italic> (Vahl) Hutch. &amp; Dalziel, <italic><tp:taxon-name><tp:taxon-name-part taxon-name-part-type="genus" reg="Uapaca">Uapaca</tp:taxon-name-part><tp:taxon-name-part taxon-name-part-type="species" reg="guineensis">guineensis</tp:taxon-name-part></tp:taxon-name></italic> Müll.-Arg. and <italic><tp:taxon-name><tp:taxon-name-part taxon-name-part-type="genus" reg="Pandanus">Pandanus</tp:taxon-name-part></tp:taxon-name></italic> sp., leg. A. De Kesel, De Kesel 4650 (BR!, BR 5020165390056, duplicate in TOGO).</p></tp:treatment-sec><tp:treatment-sec sec-type="etymology" id="SECID0EI6AG"><title>Etymology.</title><p>Epithet refers to its very wide distribution throughout tropical Africa.</p></tp:treatment-sec><tp:treatment-sec sec-type="description" id="SECID0EN6AG"><title>Description.</title><p>Basidiomata medium-sized, covered by a general veil when young. Pileus 60–70 mm diam., at first broadly convex then pulvinate to plano-convex, upper layer dark brown (6E6–6F6), dry, mat, tomentose to felty, very soon cracking, becoming tomentose-scaly, bright yellow (2A4–5) in the deeper layers, predominantly yellow with age; scales appressed, slightly fibrillose, leather brown to greyish-brown (6E4–5), thicker and darker in the centre, thinner, paler and more diffused towards the margin; margin at first incurved, appendiculate with age, vivid yellow, beset with sulphur-yellow pulverulent material. Hymenophore tubulate, separable, straight to slightly sinuate, almost free around the stipe or depressed and then only slightly decurrent with a tooth; tubes up to 10 mm long, yellow to greyish-yellow (1B3), cyanescent when cut; pores regular, mostly round or slightly angular, slightly elongated around the stipe, small (14–16/mm), yellow (1A2–2A2), with age greyish-brown (5E4–6), cyanescent. Stipe cylindrical, 60–80 × 8–12 mm, central, solid, uppermost part vivid yellow (2A4–5), often with some reddish fibrils and smooth, lower part sheathed from the base up with a mat, dry, fibrillose-cottony, greyish to brownish-grey (5–6EF3–4) layer, the latter cracking transversally, forming brownish-grey to olive brown patches (4DE4–6), first exposing a greyish-white layer, then the bright yellow deeper layers; ring at first prominent, loose membranous-cottony, vivid yellow (2AB3–5), covering the pores, later tearing, leaving fibrillose to membranous material on both pileus margin and upper third of the stipe, pulverulent, becoming greenish from spores.</p><p>Context yellowish-white in the pileus, marmorated yellow (1–2A2) – yellowish-white in the stipe, yellow towards the base of the stipe, cyanescent in all parts. Basal mycelium and rhizomorphs relatively thick, yellowish-white (2A2) to yellow. Odour strong fungoid. Taste not recorded. Spore print greenish-olive (fresh 3D4 in Rammeloo 5720).</p><p>Macrochemical reactions: tubes brown to reddish-brown with <abbrev xmlns:xlink="http://www.w3.org/1999/xlink" xlink:title="5% potassium hydroxide" id="ABBRID0EV6AG" xlink:type="simple">KOH</abbrev> and NH<sub>4</sub>OH (in collections Rammeloo 5922 and De Kesel 2163).</p><p>Spores (8.4)8.6–9.5–10.3(–10.6) × (4.5)4.5–4.9–5.3(5.4) µm, Q = (1.77)1.79–1.93–2.07(2.09), broadly ellipsoid, smooth, pale yellowish-brown in 5% <abbrev xmlns:xlink="http://www.w3.org/1999/xlink" xlink:title="5% potassium hydroxide" id="ABBRID0E46AG" xlink:type="simple">KOH</abbrev> and Melzer’s reagent, thin-walled, inamyloid. Basidia 4-spored, 22–35 × 8–12 µm, clavate, hyaline, sterigmata up to 3–4 µm long, without clamp connection. Cheilocystidia abundant, cylindrical to narrowly fusiform, (31.9–)32.1–42.6–53(–48.8) × (6.1–)5.6–7.2–8.7(–8.6) µm, thin-walled, hyaline. Pleurocystidia similar to cheilocystidia, not abundant. Hymenophoral trama subregular, with poorly defined mediostratum. Pileipellis a tomentum composed of irregularly arranged hyphae, the latter cylindrical, of similar shape, 3.8–5.1(6.5) µm wide, slightly thick-walled (0.5 µm), with brownish intracellular pigment (persistent in 5% <abbrev xmlns:xlink="http://www.w3.org/1999/xlink" xlink:title="5% potassium hydroxide" id="ABBRID0EBABG" xlink:type="simple">KOH</abbrev>), smooth, with pulverulence in places. Stipitipellis a tomentocutis composed of elements similar to the pileipellis. Partial veil composed of cylindrical hyphae, 3–6 µm wide, thin-walled and smooth. Clamp connections present in pileipellis tissue, small, frequent.</p></tp:treatment-sec><tp:treatment-sec sec-type="Additional collections" id="SECID0EFABG"><title>Additional collections.</title><p>BENIN, Atacora Province, Kota, <named-content xmlns:xlink="http://www.w3.org/1999/xlink" content-type="dwc:verbatimCoordinates" xlink:type="simple"><named-content content-type="geo-json" specific-use="{&#34;type&#34;:&#34;Point&#34;,&#34;coordinates&#34;:[1.445383,10.211333]}" id="NCID0EOABG" xlink:type="simple">10°12.680'N, 1°26.723'E</named-content></named-content>, 30 Aug. 1997, 490 m a.s.l., gallery forest with <italic><tp:taxon-name><tp:taxon-name-part taxon-name-part-type="genus" reg="Berlinia">Berlinia</tp:taxon-name-part><tp:taxon-name-part taxon-name-part-type="species" reg="grandiflora">grandiflora</tp:taxon-name-part></tp:taxon-name></italic> and <italic><tp:taxon-name><tp:taxon-name-part taxon-name-part-type="genus" reg="Uapaca">Uapaca</tp:taxon-name-part><tp:taxon-name-part taxon-name-part-type="species" reg="guineensis">guineensis</tp:taxon-name-part></tp:taxon-name></italic>, De Kesel 2023 (BR 5020074869827); ibidem, <named-content xmlns:xlink="http://www.w3.org/1999/xlink" content-type="dwc:verbatimCoordinates" xlink:type="simple"><named-content content-type="geo-json" specific-use="{&#34;type&#34;:&#34;Point&#34;,&#34;coordinates&#34;:[1.446433,10.211650]}" id="NCID0EMBBG" xlink:type="simple">10°12.699'N, 1°26.786'E</named-content></named-content>, 17 Jun. 2000, 490 m a.s.l., De Kesel 2824 (BR 5020126377836); ibidem, <named-content xmlns:xlink="http://www.w3.org/1999/xlink" content-type="dwc:verbatimCoordinates" xlink:type="simple"><named-content content-type="geo-json" specific-use="{&#34;type&#34;:&#34;Point&#34;,&#34;coordinates&#34;:[1.445833,10.211083]}" id="NCID0EUBBG" xlink:type="simple">10°12.665'N, 1°26.750'E</named-content></named-content>, 30 Jun. 2002, 510 m a.s.l., De Kesel 3500 (BR 5020152209163); Borgou Province, Wari Maro, <named-content xmlns:xlink="http://www.w3.org/1999/xlink" content-type="dwc:verbatimCoordinates" xlink:type="simple"><named-content content-type="geo-json" specific-use="{&#34;type&#34;:&#34;Point&#34;,&#34;coordinates&#34;:[2.159917,9.164733]}" id="NCID0E3BBG" xlink:type="simple">9°09.884'N, 2°09.595'E</named-content></named-content>, 20 Jun. 1998, 300 m a.s.l., savannah woodland with <italic><tp:taxon-name><tp:taxon-name-part taxon-name-part-type="genus" reg="Isoberlinia">Isoberlinia</tp:taxon-name-part><tp:taxon-name-part taxon-name-part-type="species" reg="doka">doka</tp:taxon-name-part></tp:taxon-name></italic> Craib &amp; Stapf and <italic><tp:taxon-name><tp:taxon-name-part taxon-name-part-type="genus" reg="Uapaca">Uapaca</tp:taxon-name-part><tp:taxon-name-part taxon-name-part-type="species" reg="togoensis">togoensis</tp:taxon-name-part></tp:taxon-name></italic> Pax, De Kesel 2163 (BR 5020112674574); BURUNDI, Bururi Province, Mugara, <named-content xmlns:xlink="http://www.w3.org/1999/xlink" content-type="dwc:verbatimCoordinates" xlink:type="simple"><named-content content-type="geo-json" specific-use="{&#34;type&#34;:&#34;Point&#34;,&#34;coordinates&#34;:[29.516667,-4.033333]}" id="NCID0E1CBG" xlink:type="simple">04°02'S, 29°31'E</named-content></named-content>, 16 Nov. 1978, 1050 m a.s.l., <italic><tp:taxon-name><tp:taxon-name-part taxon-name-part-type="genus" reg="Brachystegia">Brachystegia</tp:taxon-name-part></tp:taxon-name></italic> woodland, Rammeloo 5720 (BR 5020019368651);) ; ibid., 18 Nov. 1978, Rammeloo 5788 (BR 5020019374713); ibid., 20 Nov. 1978, Rammeloo 5811 (BR 5020032463654); ibid., 29 Nov. 1978, 950–1050 m a.s.l., <italic><tp:taxon-name><tp:taxon-name-part taxon-name-part-type="genus" reg="Brachystegia">Brachystegia</tp:taxon-name-part></tp:taxon-name></italic> woodland, Rammeloo 5922 (BR 5020019378759); ibid., Rumonge-Mutambara, <named-content xmlns:xlink="http://www.w3.org/1999/xlink" content-type="dwc:verbatimCoordinates" xlink:type="simple"><named-content content-type="geo-json" specific-use="{&#34;type&#34;:&#34;Point&#34;,&#34;coordinates&#34;:[29.493317,-4.012600]}" id="NCID0EQDBG" xlink:type="simple">4°0.756'S, 29°29.599'E</named-content></named-content>, 11 Jan. 2011, 950 m a.s.l., miombo woodland with <italic><tp:taxon-name><tp:taxon-name-part taxon-name-part-type="genus" reg="Brachystegia">Brachystegia</tp:taxon-name-part><tp:taxon-name-part taxon-name-part-type="species" reg="utilis">utilis</tp:taxon-name-part></tp:taxon-name></italic> Burtt Davy &amp; Hutch. and <italic><tp:taxon-name><tp:taxon-name-part taxon-name-part-type="genus" reg="Brachystegia">B.</tp:taxon-name-part><tp:taxon-name-part taxon-name-part-type="species" reg="bussei">bussei</tp:taxon-name-part></tp:taxon-name></italic> Harms, Degreef 673 (BR); GUINEA, Labé Prefecture, Fouta Djalon, N of Tountourou, 13 Jul. 1988, 1000 m a.s.l., mountain woodland with <italic><tp:taxon-name><tp:taxon-name-part taxon-name-part-type="genus" reg="Uapaca">Uapaca</tp:taxon-name-part><tp:taxon-name-part taxon-name-part-type="species" reg="chevalieri">chevalieri</tp:taxon-name-part></tp:taxon-name></italic> Beille, Thoen 7977 (BR 5020003130264); DR CONGO, Upper Katanga Province, near Kisangwe, Mikembo sanctuary, <named-content xmlns:xlink="http://www.w3.org/1999/xlink" content-type="dwc:verbatimCoordinates" xlink:type="simple"><named-content content-type="geo-json" specific-use="{&#34;type&#34;:&#34;Point&#34;,&#34;coordinates&#34;:[27.672783,-11.479833]}" id="NCID0EZEBG" xlink:type="simple">11°28.790'S, 27°40.367'E</named-content></named-content>, 2 Feb. 2012, 1170 m a.s.l., miombo woodland with <italic><tp:taxon-name><tp:taxon-name-part taxon-name-part-type="genus" reg="Julbernardia">Julbernardia</tp:taxon-name-part><tp:taxon-name-part taxon-name-part-type="species" reg="globiflora">globiflora</tp:taxon-name-part></tp:taxon-name></italic> (Benth.) Troupin and <italic><tp:taxon-name><tp:taxon-name-part taxon-name-part-type="genus" reg="Brachystegia">Brachystegia</tp:taxon-name-part></tp:taxon-name></italic> spp, De Kesel 5026 (BR 5020212174363V); MALAWI, Nkhata bay district, Chisosira, 16 miles south of Chinteche, 3 Jan. 1978, woodland with <italic><tp:taxon-name><tp:taxon-name-part taxon-name-part-type="genus" reg="Brachystegia">Brachystegia</tp:taxon-name-part><tp:taxon-name-part taxon-name-part-type="species" reg="spiciformis">spiciformis</tp:taxon-name-part></tp:taxon-name></italic> Benth., 450 m a.s.l., E. Tybaert 141 (BR 5020019389861, dupl. GENT); MOZAMBIQUE, Nambula Province, Natala, Reserva de Mecuburi, 27 Jan. 2011, leg. M. Härkönen, Marja Härkönen 201131 (H 7016064); TOGO, Central Province, Kparatao (towards Bassar), <named-content xmlns:xlink="http://www.w3.org/1999/xlink" content-type="dwc:verbatimCoordinates" xlink:type="simple"><named-content content-type="geo-json" specific-use="{&#34;type&#34;:&#34;Point&#34;,&#34;coordinates&#34;:[0.985567,9.193833]}" id="NCID0E5FBG" xlink:type="simple">09°11.630'N, 0°59.134'E</named-content></named-content>, 14 Jul. 2007, 580 m a.s.l., miombo woodland with <italic><tp:taxon-name><tp:taxon-name-part taxon-name-part-type="genus" reg="Uapaca">Uapaca</tp:taxon-name-part><tp:taxon-name-part taxon-name-part-type="species" reg="togoensis">togoensis</tp:taxon-name-part></tp:taxon-name></italic> and <italic><tp:taxon-name><tp:taxon-name-part taxon-name-part-type="genus" reg="Monotes">Monotes</tp:taxon-name-part><tp:taxon-name-part taxon-name-part-type="species" reg="kerstingii">kerstingii</tp:taxon-name-part></tp:taxon-name></italic> Gilg., De Kesel 4359 (BR 5020163710719, duplicate in TOGO); ZIMBABWE, Midlands Province, Mtao Forest, <named-content xmlns:xlink="http://www.w3.org/1999/xlink" content-type="dwc:verbatimCoordinates" xlink:type="simple"><named-content content-type="geo-json" specific-use="{&#34;type&#34;:&#34;Point&#34;,&#34;coordinates&#34;:[30.673050,-19.368017]}" id="NCID0E3GBG" xlink:type="simple">19°22.081'S, 30°40.383'E</named-content></named-content>, 11 Feb. 1999, 1500 m a.s.l., extensively grazed miombo woodland, under <italic><tp:taxon-name><tp:taxon-name-part taxon-name-part-type="genus" reg="Brachystegia">Brachystegia</tp:taxon-name-part><tp:taxon-name-part taxon-name-part-type="species" reg="spiciformis">spiciformis</tp:taxon-name-part></tp:taxon-name></italic>, De Kesel 2453 (BR 5020112623060).</p></tp:treatment-sec><tp:treatment-sec sec-type="Ethnomycological data" id="SECID0EMHBG"><title>Ethnomycological data.</title><p>except for Mozambique and Zimbabwe, no local names or uses were collected. The local name in Mozambique (in Makua) is <italic>Ettuli ya Khapa</italic> (coll. Marja Härkönen 201131), which means tortoise shell. The local name in Zimbabwe (in chiShona) is <italic>dindindi java</italic> (<xref ref-type="bibr" rid="B21">Sharp 2011</xref>). The species is not used for consumption.</p><fig id="F2" position="float" orientation="portrait"><label>Figure 2.</label><caption><p><italic><tp:taxon-name><tp:taxon-name-part taxon-name-part-type="genus" reg="Pulveroboletus">Pulveroboletus</tp:taxon-name-part><tp:taxon-name-part taxon-name-part-type="species" reg="africanus">africanus</tp:taxon-name-part></tp:taxon-name></italic> (De Kesel 4650, holotype): <bold>a</bold> basidiomes <bold>b</bold> basidiospores <bold>c</bold> basidia <bold>d</bold> cheilocystidia <bold>e</bold> pleurocystidia <bold>f</bold> pileipellis hyphae with intracellular pigments and tiny clamps. Scale bars: 25mm (<bold>a</bold>), 10µm (<bold>b</bold>), 25µm (<bold>c</bold>), 25µm (<bold>d, e</bold>), 50µm (<bold>f</bold>).</p></caption><graphic xmlns:xlink="http://www.w3.org/1999/xlink" xlink:href="mycokeys-43-115-g002.jpg" position="float" orientation="portrait" xlink:type="simple" id="oo_250221.jpg"/></fig></tp:treatment-sec><ref-list><ref id="B21"><mixed-citation xmlns:xlink="http://www.w3.org/1999/xlink" xlink:type="simple"><person-group><name name-style="western"><surname>Sharp</surname><given-names>C</given-names></name></person-group> (<year>2011</year>) <source>A pocket guide to mushrooms in Zimbabwe. Vol. 1: some common species.</source><publisher-name>Directory publishers</publisher-name>, <publisher-loc>Bulawayo</publisher-loc>, <size units="page">104 pp</size>.</mixed-citation></ref></ref-list></tp:taxon-treatment>
