# Supplementary material for: Two new African siblings of Pulveroboletusravenelii (Boletaceae)
Source: MycoKeys. 2018 Dec 12;(43):115–30. doi: 10.3897/mycokeys.43.30776 (PMC6306511; doi:10.3897/mycokeys.43.30776)
Supplement: XML Treatment for Pulveroboletus sokponianus [file mycokeys.43.30776-treatment2.xml]

<!DOCTYPE tp:taxon-treatment
  PUBLIC "-//TaxonX//DTD Taxonomic Treatment Publishing DTD v0 20100105//EN" "tax-treatment-NSO.dtd">
<tp:taxon-treatment xmlns:tp="http://www.plazi.org/taxpub"><tp:treatment-meta><kwd-group><label>Taxon classification</label><kwd><named-content xmlns:xlink="http://www.w3.org/1999/xlink" content-type="kingdom">Plantae</named-content></kwd><kwd><named-content xmlns:xlink="http://www.w3.org/1999/xlink" content-type="order">Boletales</named-content></kwd><kwd><named-content xmlns:xlink="http://www.w3.org/1999/xlink" content-type="family">Boletaceae</named-content></kwd></kwd-group><mixed-citation publication-type="journal"><person-group><name><surname>Badou</surname><given-names>Sylvestre A.</given-names></name><name><surname>esel</surname><given-names>André De</given-names></name><name><surname>Raspé</surname><given-names>Olivier</given-names></name><name><surname>Ryberg</surname><given-names>Martin K.</given-names></name><name><surname>Atsu K. Guelly</surname><given-names/></name><name><surname>Yorou</surname><given-names>Nourou S.</given-names></name></person-group><article-title>Two new African siblings of <italic><tp:taxon-name><tp:taxon-name-part taxon-name-part-type="genus" reg="Pulveroboletus">Pulveroboletus</tp:taxon-name-part><tp:taxon-name-part taxon-name-part-type="species" reg="ravenelii">ravenelii</tp:taxon-name-part></tp:taxon-name></italic> (<tp:taxon-name><tp:taxon-name-part taxon-name-part-type="family">Boletaceae</tp:taxon-name-part></tp:taxon-name>)</article-title><source>MycoKeys</source><day>12</day><month>12</month><year>2018</year><volume>2018</volume><issue>43</issue><fpage>115</fpage><lpage>130</lpage><pub-id pub-id-type="doi">10.3897/mycokeys.43.30776</pub-id></mixed-citation></tp:treatment-meta><tp:nomenclature><tp:taxon-name>
              <tp:taxon-name-part taxon-name-part-type="genus" reg="Pulveroboletus">Pulveroboletus</tp:taxon-name-part>
              <tp:taxon-name-part taxon-name-part-type="species" reg="sokponianus">sokponianus</tp:taxon-name-part>
              <object-id xmlns:xlink="http://www.w3.org/1999/xlink" content-type="mycobank" xlink:type="simple">827974</object-id>
            </tp:taxon-name><tp:taxon-authority>Badou, De Kesel, Raspé &amp; Yorou</tp:taxon-authority><tp:taxon-status xmlns:xlink="http://www.w3.org/1999/xlink" xlink:type="simple">sp. nov.</tp:taxon-status><xref ref-type="fig" rid="F3">Fig. 3a–g</xref></tp:nomenclature><tp:treatment-sec sec-type="Illustr" id="SECID0EVKBG"><title>Illustr.</title><p><xref ref-type="bibr" rid="B36">Yorou and De Kesel (2011</xref>, fig 5.10, ut <italic><tp:taxon-name><tp:taxon-name-part taxon-name-part-type="genus" reg="Pulveroboletus">Pulveroboletus</tp:taxon-name-part><tp:taxon-name-part taxon-name-part-type="species" reg="ravenelii">ravenelii</tp:taxon-name-part></tp:taxon-name></italic>).</p></tp:treatment-sec><tp:treatment-sec sec-type="Holotype" id="SECID0EKLBG"><title>Holotype.</title><p>Togo, Central Province, Kparatao (towards Bassar), <named-content xmlns:xlink="http://www.w3.org/1999/xlink" content-type="dwc:verbatimCoordinates" xlink:type="simple"><named-content content-type="geo-json" specific-use="{&#34;type&#34;:&#34;Point&#34;,&#34;coordinates&#34;:[0.985567,9.193833]}" id="NCID0ETLBG" xlink:type="simple">09°11.630'N, 0°59.134'E</named-content></named-content>, 14 July 2007, alt. 580 m, woodland on a slope with <italic><tp:taxon-name><tp:taxon-name-part taxon-name-part-type="genus" reg="Isoberlinia">Isoberlinia</tp:taxon-name-part><tp:taxon-name-part taxon-name-part-type="species" reg="doka">doka</tp:taxon-name-part></tp:taxon-name></italic>, <italic><tp:taxon-name><tp:taxon-name-part taxon-name-part-type="genus" reg="Uapaca">Uapaca</tp:taxon-name-part><tp:taxon-name-part taxon-name-part-type="species" reg="togoensis">togoensis</tp:taxon-name-part></tp:taxon-name></italic> and <italic><tp:taxon-name><tp:taxon-name-part taxon-name-part-type="genus" reg="Monotes">Monotes</tp:taxon-name-part><tp:taxon-name-part taxon-name-part-type="species" reg="kerstingii">kerstingii</tp:taxon-name-part></tp:taxon-name></italic>, leg. A. De Kesel, De Kesel 4360 (BR!, BR 5020163695566, duplicate in TOGO).</p></tp:treatment-sec><tp:treatment-sec sec-type="etymology" id="SECID0EZMBG"><title>Etymology.</title><p>in honour of the late Prof. Dr. Ir. Nestor Sokpon, esteemed colleague of the University of Parakou (Benin), for his various contributions to the understanding of woodland ecology and regeneration.</p></tp:treatment-sec><tp:treatment-sec sec-type="description" id="SECID0E5MBG"><title>Description.</title><p>Basidiomata medium-sized, wrapped in a greenish-yellow (1A2–3) general veil when young. Pileus 40–55(60) mm diam., at first hemispherical to convex, then pulvinate or plano convex, upper layer pale yellow (1A2–4) to greenish-grey (1BC3–4), not cyanescent, dry, mat, tomentose to felty, becoming subtly to inconspicuously cracked, greenish-yellow (1A2–3) in the deeper layers; scales subtle, flat, slightly felty, greenish-grey (1BC3–4), darker in the centre, diffused towards the margin; margin at first incurved, appendiculate with age, greenish-yellow. Hymenophore tubulate, separable, straight to slightly sinuate, depressed around the stipe; tubes up to 7 mm long, yellow to greyish-yellow (1B3), cyanescent when cut; pores regular, mostly round or slightly angular, slightly elongated around the stipe, small (13–16/mm), pale yellow (1A2–2A2), cyanescent. Stipe cylindrical, 42–60 × 6–7(9) mm, central, solid, uppermost part yellowish-white (1A2–3), smooth, lower part sheathed with a mat, dry, fibrillose-cottony, thick, yellowish-white to pale yellow (1A2–4) or pale greenish-grey (1BC3–4) layer, the latter rather tearing than cracking in subtle fibrils; ring at first woolly, cottony, pale greenish-yellow (1A2–4), then collapsing, leaving diffuse remains on pileus margin and stipe, sometimes pulverulent. Context whitish to whitish-yellow in the pileus, gradually yellowish-white (1A2) towards the base of the stipe. Slightly and slowly cyanescent, except in the base of the stipe. Basal mycelium and rhizomorphs usually white. Odour fungoid, when fresh like <italic><tp:taxon-name><tp:taxon-name-part taxon-name-part-type="genus" reg="Lepista">Lepista</tp:taxon-name-part><tp:taxon-name-part taxon-name-part-type="species" reg="nuda">nuda</tp:taxon-name-part></tp:taxon-name></italic> (in collection De Kesel 1979). Spore print and macrochemical reactions not obtained.</p><p>Spores (8.5–)8.5–9.3–10.2(–10.5) × (4.4–)4.3–4.9–5.4(–5.6) µm, Q = (1.76)1.74–1.92–2.1(–2.14), broadly ellipsoid, smooth, pale yellowish-brown in 5% <abbrev xmlns:xlink="http://www.w3.org/1999/xlink" xlink:title="5% potassium hydroxide" id="ABBRID0ERNBG" xlink:type="simple">KOH</abbrev> and Melzer’s reagent, thin-walled, inamyloid. Basidia 4-spored, 21–32 × 8–12 µm, clavate, hyaline, sterigmata 3–4 µm long, without clamp connection. Cheilocystidia abundant, fusiform to clavate, (36.8–)34.1–42.7–51.4(–52.8) × (6.6–)7.7–9.7–11.7(–11) µm, thin-walled, with yellow intracellular pigment (persistent in NH<sub>4</sub>OH). Pleurocystidia similar to cheilocystidia, not abundant. Hymenophoral trama divergent, with regular mediostratum. Pileipellis a tomentum, composed of irregularly intertwined hyphae of similar shape, cylindrical, 3.3–5.1(6.2) µm wide, entirely hyaline, smooth, with small clamps. Stipitipellis a tomentum composed of elements similar to the pileipellis. Partial veil with cylindrical hyphae, 3–6 µm wide, thin-walled, smooth. Clamp connections small, frequent in the pileipellis.</p></tp:treatment-sec><tp:treatment-sec sec-type="Additional collections" id="SECID0EXNBG"><title>Additional collections.</title><p>BENIN, Atacora Province, Natitingou, Kota falls, <named-content xmlns:xlink="http://www.w3.org/1999/xlink" content-type="dwc:verbatimCoordinates" xlink:type="simple"><named-content content-type="geo-json" specific-use="{&#34;type&#34;:&#34;Point&#34;,&#34;coordinates&#34;:[1.445383,10.211333]}" id="NCID0EAOBG" xlink:type="simple">10°12.680'N, 1°26.723'E</named-content></named-content>, 23 Aug. 1997, 520 m a.s.l., savannah woodland with <italic><tp:taxon-name><tp:taxon-name-part taxon-name-part-type="genus" reg="Isoberlinia">Isoberlinia</tp:taxon-name-part></tp:taxon-name></italic>, A. De Kesel 1979 (BR 5020074831442); ibidem, <named-content xmlns:xlink="http://www.w3.org/1999/xlink" content-type="dwc:verbatimCoordinates" xlink:type="simple"><named-content content-type="geo-json" specific-use="{&#34;type&#34;:&#34;Point&#34;,&#34;coordinates&#34;:[1.446550,10.209250]}" id="NCID0EPOBG" xlink:type="simple">10°12.555'N, 001°26.793'E</named-content></named-content>, 26 Jun. 2004, 480 m a.s.l., forest gallery with <italic><tp:taxon-name><tp:taxon-name-part taxon-name-part-type="genus" reg="Berlinia">Berlinia</tp:taxon-name-part><tp:taxon-name-part taxon-name-part-type="species" reg="grandiflora">grandiflora</tp:taxon-name-part></tp:taxon-name></italic> and <italic><tp:taxon-name><tp:taxon-name-part taxon-name-part-type="genus" reg="Uapaca">Uapaca</tp:taxon-name-part></tp:taxon-name></italic> sp., A. De Kesel 3769 (BR 5020152060610); ibidem, Kouandé, <named-content xmlns:xlink="http://www.w3.org/1999/xlink" content-type="dwc:verbatimCoordinates" xlink:type="simple"><named-content content-type="geo-json" specific-use="{&#34;type&#34;:&#34;Point&#34;,&#34;coordinates&#34;:[1.681500,10.285983]}" id="NCID0EJPBG" xlink:type="simple">10°17.159'N, 1°40.890'E</named-content></named-content>, 25/09/2000, 470 m a.s.l., savannah woodland with <italic><tp:taxon-name><tp:taxon-name-part taxon-name-part-type="genus" reg="Isoberlinia">Isoberlinia</tp:taxon-name-part><tp:taxon-name-part taxon-name-part-type="species" reg="tomentosa">tomentosa</tp:taxon-name-part></tp:taxon-name></italic> (Harms) Craib &amp; Stapf, A. De Kesel 2942 (BR 5020129153468); ibidem, Borgou Province, Doguè, <named-content xmlns:xlink="http://www.w3.org/1999/xlink" content-type="dwc:verbatimCoordinates" xlink:type="simple"><named-content content-type="geo-json" specific-use="{&#34;type&#34;:&#34;Point&#34;,&#34;coordinates&#34;:[1.913983,9.120817]}" id="NCID0E3PBG" xlink:type="simple">9°07.249'N, 1°54.839'E</named-content></named-content>, 10/10/2001, 350 m a.s.l., savannah woodland with <italic><tp:taxon-name><tp:taxon-name-part taxon-name-part-type="genus" reg="Afzelia">Afzelia</tp:taxon-name-part><tp:taxon-name-part taxon-name-part-type="species" reg="africana">africana</tp:taxon-name-part></tp:taxon-name></italic> S.M. and <italic><tp:taxon-name><tp:taxon-name-part taxon-name-part-type="genus" reg="Isoberlinia">Isoberlinia</tp:taxon-name-part><tp:taxon-name-part taxon-name-part-type="species" reg="doka">doka</tp:taxon-name-part></tp:taxon-name></italic>, A. De Kesel 3213 (BR 5020149693227); ibidem, Borgou Province, Okpara, <named-content xmlns:xlink="http://www.w3.org/1999/xlink" content-type="dwc:verbatimCoordinates" xlink:type="simple"><named-content content-type="geo-json" specific-use="{&#34;type&#34;:&#34;Point&#34;,&#34;coordinates&#34;:[2.722950,9.244483]}" id="NCID0E1QBG" xlink:type="simple">9°14.669'N, 2°43.377'E</named-content></named-content>, 9 Aug. 2017, 360 m a.s.l., savannah woodland with <italic><tp:taxon-name><tp:taxon-name-part taxon-name-part-type="genus" reg="Isoberlinia">Isoberlinia</tp:taxon-name-part><tp:taxon-name-part taxon-name-part-type="species" reg="doka">doka</tp:taxon-name-part></tp:taxon-name></italic>, S. Badou 0629 (UNIPAR); ibidem, Tamarou (forêt classée de N’dali), <named-content xmlns:xlink="http://www.w3.org/1999/xlink" content-type="dwc:verbatimCoordinates" xlink:type="simple"><named-content content-type="geo-json" specific-use="{&#34;type&#34;:&#34;Point&#34;,&#34;coordinates&#34;:[2.692400,9.744667]}" id="NCID0ENRBG" xlink:type="simple">9°44.680'N, 2°41.544'E</named-content></named-content>, 31 Jul. 2017, 390 m a.s.l., savannah woodland with <italic><tp:taxon-name><tp:taxon-name-part taxon-name-part-type="genus" reg="Isoberlinia">Isoberlinia</tp:taxon-name-part><tp:taxon-name-part taxon-name-part-type="species" reg="doka">doka</tp:taxon-name-part></tp:taxon-name></italic>, S. Badou 0624 (UNIPAR); ibidem, 4 Aug. 2017, 390m a.s.l., S. Badou 0625 (UNIPAR); ibidem, Wako, <named-content xmlns:xlink="http://www.w3.org/1999/xlink" content-type="dwc:verbatimCoordinates" xlink:type="simple"><named-content content-type="geo-json" specific-use="{&#34;type&#34;:&#34;Point&#34;,&#34;coordinates&#34;:[2.093317,9.157617]}" id="NCID0EASBG" xlink:type="simple">9°09.457'N, 2°05.599'E</named-content></named-content>, 11/09/2001, 300 m a.s.l., savannah woodland with <italic><tp:taxon-name><tp:taxon-name-part taxon-name-part-type="genus" reg="Isoberlinia">Isoberlinia</tp:taxon-name-part><tp:taxon-name-part taxon-name-part-type="species" reg="doka">doka</tp:taxon-name-part></tp:taxon-name></italic>, <italic><tp:taxon-name><tp:taxon-name-part taxon-name-part-type="genus" reg="Uapaca">Uapaca</tp:taxon-name-part><tp:taxon-name-part taxon-name-part-type="species" reg="togoensis">togoensis</tp:taxon-name-part></tp:taxon-name></italic> and <italic><tp:taxon-name><tp:taxon-name-part taxon-name-part-type="genus" reg="Burkea">Burkea</tp:taxon-name-part><tp:taxon-name-part taxon-name-part-type="species" reg="africana">africana</tp:taxon-name-part></tp:taxon-name></italic> Hook., A. De Kesel 3132 (BR 5020149809413); ibidem, Wari Maro, <named-content xmlns:xlink="http://www.w3.org/1999/xlink" content-type="dwc:verbatimCoordinates" xlink:type="simple"><named-content content-type="geo-json" specific-use="{&#34;type&#34;:&#34;Point&#34;,&#34;coordinates&#34;:[2.165517,9.167300]}" id="NCID0EJTBG" xlink:type="simple">9°10.038'N, 2°09.931'E</named-content></named-content>, 20 Aug. 1997, 310 m a.s.l., savannah woodland with <italic><tp:taxon-name><tp:taxon-name-part taxon-name-part-type="genus" reg="Isoberlinia">Isoberlinia</tp:taxon-name-part><tp:taxon-name-part taxon-name-part-type="species" reg="doka">doka</tp:taxon-name-part></tp:taxon-name></italic>, A. De Kesel 1943 (BR 5020074934501); ibidem, <named-content xmlns:xlink="http://www.w3.org/1999/xlink" content-type="dwc:verbatimCoordinates" xlink:type="simple"><named-content content-type="geo-json" specific-use="{&#34;type&#34;:&#34;Point&#34;,&#34;coordinates&#34;:[2.159917,9.164733]}" id="NCID0E3TBG" xlink:type="simple">9°09.884'N, 2°09.595'E</named-content></named-content>, 22 Jun. 1998, 310 m a.s.l., savannah woodland with <italic><tp:taxon-name><tp:taxon-name-part taxon-name-part-type="genus" reg="Isoberlinia">Isoberlinia</tp:taxon-name-part><tp:taxon-name-part taxon-name-part-type="species" reg="doka">doka</tp:taxon-name-part></tp:taxon-name></italic>, A. De Kesel 2183 (BR 5020112693766); ibidem, <named-content xmlns:xlink="http://www.w3.org/1999/xlink" content-type="dwc:verbatimCoordinates" xlink:type="simple"><named-content content-type="geo-json" specific-use="{&#34;type&#34;:&#34;Point&#34;,&#34;coordinates&#34;:[2.170250,9.135167]}" id="NCID0EPUBG" xlink:type="simple">9°08.110'N, 2°10.215'E</named-content></named-content>, 09/10/2001, 290 m a.s.l., savannah woodland with <italic><tp:taxon-name><tp:taxon-name-part taxon-name-part-type="genus" reg="Isoberlinia">Isoberlinia</tp:taxon-name-part><tp:taxon-name-part taxon-name-part-type="species" reg="doka">doka</tp:taxon-name-part></tp:taxon-name></italic> and <italic><tp:taxon-name><tp:taxon-name-part taxon-name-part-type="genus" reg="Uapaca">Uapaca</tp:taxon-name-part><tp:taxon-name-part taxon-name-part-type="species" reg="togoensis">togoensis</tp:taxon-name-part></tp:taxon-name></italic>, A. De Kesel 3188 (BR 5020149726550); ibidem, <named-content xmlns:xlink="http://www.w3.org/1999/xlink" content-type="dwc:verbatimCoordinates" xlink:type="simple"><named-content content-type="geo-json" specific-use="{&#34;type&#34;:&#34;Point&#34;,&#34;coordinates&#34;:[2.158517,9.165000]}" id="NCID0ENVBG" xlink:type="simple">9°09.900'N, 2°09.511'E</named-content></named-content>, 23/09/2001, 310 m a.s.l., savannah woodland with <italic><tp:taxon-name><tp:taxon-name-part taxon-name-part-type="genus" reg="Isoberlinia">Isoberlinia</tp:taxon-name-part><tp:taxon-name-part taxon-name-part-type="species" reg="doka">doka</tp:taxon-name-part></tp:taxon-name></italic> and <italic><tp:taxon-name><tp:taxon-name-part taxon-name-part-type="genus" reg="Uapaca">Uapaca</tp:taxon-name-part><tp:taxon-name-part taxon-name-part-type="species" reg="togoensis">togoensis</tp:taxon-name-part></tp:taxon-name></italic>, A. De Kesel 3237 (BR 5020149751804); ibidem, <named-content xmlns:xlink="http://www.w3.org/1999/xlink" content-type="dwc:verbatimCoordinates" xlink:type="simple"><named-content content-type="geo-json" specific-use="{&#34;type&#34;:&#34;Point&#34;,&#34;coordinates&#34;:[2.180800,9.167117]}" id="NCID0ELWBG" xlink:type="simple">9°10.027'N, 2°10.848'E</named-content></named-content>, 16 Jun. 2002, 340 m a.s.l., savannah woodland with <italic><tp:taxon-name><tp:taxon-name-part taxon-name-part-type="genus" reg="Isoberlinia">Isoberlinia</tp:taxon-name-part><tp:taxon-name-part taxon-name-part-type="species" reg="doka">doka</tp:taxon-name-part></tp:taxon-name></italic> and <italic><tp:taxon-name><tp:taxon-name-part taxon-name-part-type="genus" reg="Uapaca">Uapaca</tp:taxon-name-part><tp:taxon-name-part taxon-name-part-type="species" reg="togoensis">togoensis</tp:taxon-name-part></tp:taxon-name></italic>, A. De Kesel 3411 (BR 5020152133376); ibidem, Collines Province, Toui-Kilibo, <named-content xmlns:xlink="http://www.w3.org/1999/xlink" content-type="dwc:verbatimCoordinates" xlink:type="simple"><named-content content-type="geo-json" specific-use="{&#34;type&#34;:&#34;Point&#34;,&#34;coordinates&#34;:[2.673733,8.545767]}" id="NCID0EJXBG" xlink:type="simple">8°32.746'N, 2°40.424'E</named-content></named-content>, 19 Jul. 2017, 320 m a.s.l., savannah woodland with <italic><tp:taxon-name><tp:taxon-name-part taxon-name-part-type="genus" reg="Isoberlinia">Isoberlinia</tp:taxon-name-part><tp:taxon-name-part taxon-name-part-type="species" reg="doka">doka</tp:taxon-name-part></tp:taxon-name></italic> and <italic><tp:taxon-name><tp:taxon-name-part taxon-name-part-type="genus" reg="Isoberlinia">I.</tp:taxon-name-part><tp:taxon-name-part taxon-name-part-type="species" reg="tomentosa">tomentosa</tp:taxon-name-part></tp:taxon-name></italic>, S. Badou 0519 (UNIPAR); ibidem, 5 Jul. 2017, S. Badou 0617 (UNIPAR); ibidem, 13 Jul. 2017, S. Badou 0621 (UNIPAR); ibidem, Donga Province, Bassila, <named-content xmlns:xlink="http://www.w3.org/1999/xlink" content-type="dwc:verbatimCoordinates" xlink:type="simple"><named-content content-type="geo-json" specific-use="{&#34;type&#34;:&#34;Point&#34;,&#34;coordinates&#34;:[1.639850,8.955317]}" id="NCID0EHYBG" xlink:type="simple">8°57.319'N, 1°38.391'E</named-content></named-content>, 14 Jun. 2002, 380 m a.s.l., savannah woodland with <italic><tp:taxon-name><tp:taxon-name-part taxon-name-part-type="genus" reg="Berlinia">Berlinia</tp:taxon-name-part><tp:taxon-name-part taxon-name-part-type="species" reg="grandiflora">grandiflora</tp:taxon-name-part></tp:taxon-name></italic>, A. De Kesel 3403 (BR 5020152245529); ibidem, <named-content xmlns:xlink="http://www.w3.org/1999/xlink" content-type="dwc:verbatimCoordinates" xlink:type="simple"><named-content content-type="geo-json" specific-use="{&#34;type&#34;:&#34;Point&#34;,&#34;coordinates&#34;:[1.637683,8.991933]}" id="NCID0E1YBG" xlink:type="simple">8°59.516'N, 1°38.261'E</named-content></named-content>, 26 Jun. 2002, 370 m a.s.l., gallery forest with <italic><tp:taxon-name><tp:taxon-name-part taxon-name-part-type="genus" reg="Berlinia">Berlinia</tp:taxon-name-part><tp:taxon-name-part taxon-name-part-type="species" reg="grandiflora">grandiflora</tp:taxon-name-part></tp:taxon-name></italic>, <italic><tp:taxon-name><tp:taxon-name-part taxon-name-part-type="genus" reg="Elaeis">Elaeis</tp:taxon-name-part><tp:taxon-name-part taxon-name-part-type="species" reg="guineensis">guineensis</tp:taxon-name-part></tp:taxon-name></italic> Jacq. and <italic><tp:taxon-name><tp:taxon-name-part taxon-name-part-type="genus" reg="Raphia">Raphia</tp:taxon-name-part></tp:taxon-name></italic> sp., A. De Kesel 3467 (BR 5020152045464); ibidem, <named-content xmlns:xlink="http://www.w3.org/1999/xlink" content-type="dwc:verbatimCoordinates" xlink:type="simple"><named-content content-type="geo-json" specific-use="{&#34;type&#34;:&#34;Point&#34;,&#34;coordinates&#34;:[1.655300,9.001217]}" id="NCID0E6ZBG" xlink:type="simple">9°0.073'N, 001°39.318'E</named-content></named-content>, 17 Jun. 2004, 380 m a.s.l., gallery forest with <italic><tp:taxon-name><tp:taxon-name-part taxon-name-part-type="genus" reg="Berlinia">Berlinia</tp:taxon-name-part><tp:taxon-name-part taxon-name-part-type="species" reg="grandiflora">grandiflora</tp:taxon-name-part></tp:taxon-name></italic>, A. De Kesel 3668 (BR 5020157041959); ibidem, Penessoulou (south), <named-content xmlns:xlink="http://www.w3.org/1999/xlink" content-type="dwc:verbatimCoordinates" xlink:type="simple"><named-content content-type="geo-json" specific-use="{&#34;type&#34;:&#34;Point&#34;,&#34;coordinates&#34;:[1.579883,9.161467]}" id="NCID0ES1BG" xlink:type="simple">9°9.688'N, 1°34.793'E</named-content></named-content>, 4 Jul. 2017, 380 m a.s.l., small gallery forest with <italic><tp:taxon-name><tp:taxon-name-part taxon-name-part-type="genus" reg="Isoberlinia">Isoberlinia</tp:taxon-name-part><tp:taxon-name-part taxon-name-part-type="species" reg="doka">doka</tp:taxon-name-part></tp:taxon-name></italic>, S. Badou 0613 (UNIPAR); ibidem, 11 Aug. 2017, S. Badou 0630 (UNIPAR); ibidem, 22 Aug. 2017, S. Badou 0631 (UNIPAR); ibidem, Zou Province, Ouèssè, Gbadji forest (West side of the slope), <named-content xmlns:xlink="http://www.w3.org/1999/xlink" content-type="dwc:verbatimCoordinates" xlink:type="simple"><named-content content-type="geo-json" specific-use="{&#34;type&#34;:&#34;Point&#34;,&#34;coordinates&#34;:[1.968250,7.952533]}" id="NCID0EF2BG" xlink:type="simple">7°57.152'N, 001°58.095'E</named-content></named-content>, 13 Jun. 2004, 310 m a.s.l., savannah woodland with <italic><tp:taxon-name><tp:taxon-name-part taxon-name-part-type="genus" reg="Isoberlinia">Isoberlinia</tp:taxon-name-part><tp:taxon-name-part taxon-name-part-type="species" reg="doka">doka</tp:taxon-name-part></tp:taxon-name></italic>, <italic><tp:taxon-name><tp:taxon-name-part taxon-name-part-type="genus" reg="Burkea">Burkea</tp:taxon-name-part><tp:taxon-name-part taxon-name-part-type="species" reg="africana">africana</tp:taxon-name-part></tp:taxon-name></italic>, A. De Kesel 3593 (BR 5020157206662). TOGO, Central Province, Fazao (Parc National), <named-content xmlns:xlink="http://www.w3.org/1999/xlink" content-type="dwc:verbatimCoordinates" xlink:type="simple"><named-content content-type="geo-json" specific-use="{&#34;type&#34;:&#34;Point&#34;,&#34;coordinates&#34;:[0.773050,8.702500]}" id="NCID0ED3BG" xlink:type="simple">08°42.150'N, 0°46.383'E</named-content></named-content>, 16 Jun. 2011, 520 m a.s.l., savannah woodland with <italic><tp:taxon-name><tp:taxon-name-part taxon-name-part-type="genus" reg="Afzelia">Afzelia</tp:taxon-name-part><tp:taxon-name-part taxon-name-part-type="species" reg="africana">africana</tp:taxon-name-part></tp:taxon-name></italic>, A. De Kesel 4910 (BR 5020212173335V); ibidem, <named-content xmlns:xlink="http://www.w3.org/1999/xlink" content-type="dwc:verbatimCoordinates" xlink:type="simple"><named-content content-type="geo-json" specific-use="{&#34;type&#34;:&#34;Point&#34;,&#34;coordinates&#34;:[0.794567,8.732717]}" id="NCID0EW3BG" xlink:type="simple">08°43.963'N, 0°47.674'E</named-content></named-content>, 16 Jul. 2007, 510 m a.s.l., savannah woodland with <italic><tp:taxon-name><tp:taxon-name-part taxon-name-part-type="genus" reg="Isoberlinia">Isoberlinia</tp:taxon-name-part><tp:taxon-name-part taxon-name-part-type="species" reg="doka">doka</tp:taxon-name-part></tp:taxon-name></italic> and <italic><tp:taxon-name><tp:taxon-name-part taxon-name-part-type="genus" reg="Uapaca">Uapaca</tp:taxon-name-part><tp:taxon-name-part taxon-name-part-type="species" reg="togoensis">togoensis</tp:taxon-name-part></tp:taxon-name></italic>, A. De Kesel 4382 (BR 5020163713741); ibidem, <named-content xmlns:xlink="http://www.w3.org/1999/xlink" content-type="dwc:verbatimCoordinates" xlink:type="simple"><named-content content-type="geo-json" specific-use="{&#34;type&#34;:&#34;Point&#34;,&#34;coordinates&#34;:[0.766833,8.645617]}" id="NCID0EU4BG" xlink:type="simple">08°38.737'N, 0°46.010'E</named-content></named-content>, 17 Jul. 2007, 550 m a.s.l., gallery forest with <italic><tp:taxon-name><tp:taxon-name-part taxon-name-part-type="genus" reg="Berlinia">Berlinia</tp:taxon-name-part><tp:taxon-name-part taxon-name-part-type="species" reg="grandiflora">grandiflora</tp:taxon-name-part></tp:taxon-name></italic>, A. De Kesel 4393 (BR 5020163839069); ibidem, <named-content xmlns:xlink="http://www.w3.org/1999/xlink" content-type="dwc:verbatimCoordinates" xlink:type="simple"><named-content content-type="geo-json" specific-use="{&#34;type&#34;:&#34;Point&#34;,&#34;coordinates&#34;:[0.772200,8.719083]}" id="NCID0EH5BG" xlink:type="simple">08°43.145'N, 0°46.332'E</named-content></named-content>, 20 Jul. 2007, 560 m a.s.l., savannah woodland on gravelly soil, with <italic><tp:taxon-name><tp:taxon-name-part taxon-name-part-type="genus" reg="Uapaca">Uapaca</tp:taxon-name-part><tp:taxon-name-part taxon-name-part-type="species" reg="togoensis">togoensis</tp:taxon-name-part></tp:taxon-name></italic>, A. De Kesel 4469 (BR 5020163803671); ibidem, <named-content xmlns:xlink="http://www.w3.org/1999/xlink" content-type="dwc:verbatimCoordinates" xlink:type="simple"><named-content content-type="geo-json" specific-use="{&#34;type&#34;:&#34;Point&#34;,&#34;coordinates&#34;:[0.758117,8.681200]}" id="NCID0E15BG" xlink:type="simple">08°40.872'N, 0°45.487'E</named-content></named-content>, 04 Jun. 2008, 680 m a.s.l., savannah woodland with <italic><tp:taxon-name><tp:taxon-name-part taxon-name-part-type="genus" reg="Isoberlinia">Isoberlinia</tp:taxon-name-part><tp:taxon-name-part taxon-name-part-type="species" reg="doka">doka</tp:taxon-name-part></tp:taxon-name></italic> and <italic><tp:taxon-name><tp:taxon-name-part taxon-name-part-type="genus" reg="Uapaca">Uapaca</tp:taxon-name-part><tp:taxon-name-part taxon-name-part-type="species" reg="togoensis">togoensis</tp:taxon-name-part></tp:taxon-name></italic>, A. De Kesel 4625 (BR 5020165412277).</p></tp:treatment-sec><tp:treatment-sec sec-type="Ethnomycological data" id="SECID0EV6BG"><title>Ethnomycological data.</title><p>Except for Benin, no local names or uses were collected. The local name in Nagot language is <italic>osousou eti</italic> (coll. De Kesel 2183) and this species is not eaten.</p><fig id="F3" position="float" orientation="portrait"><label>Figure 3.</label><caption><p><italic><tp:taxon-name><tp:taxon-name-part taxon-name-part-type="genus" reg="Pulveroboletus">Pulveroboletus</tp:taxon-name-part><tp:taxon-name-part taxon-name-part-type="species" reg="sokponianus">sokponianus</tp:taxon-name-part></tp:taxon-name></italic> (<bold>a, c–g</bold> De Kesel 4360, holotype, <bold>b</bold> De Kesel 3593): <bold>a</bold> basidiomes <bold>b</bold> very young basidiomes <bold>c</bold> basidiospores <bold>d</bold> basidia <bold>e</bold> cheilocystidia <bold>f</bold> pleurocystidia <bold>g</bold> pileipellis with tiny clamps. Scale bars: 25mm (<bold>a, b</bold>), 10µm (<bold>c</bold>), 25µm (<bold>d</bold>), 25µm (<bold>e, f</bold>), 50µm (<bold>g</bold>).</p></caption><graphic xmlns:xlink="http://www.w3.org/1999/xlink" xlink:href="mycokeys-43-115-g003.jpg" position="float" orientation="portrait" xlink:type="simple" id="oo_250222.jpg"/></fig></tp:treatment-sec><ref-list><ref id="B36"><mixed-citation xmlns:xlink="http://www.w3.org/1999/xlink" xlink:type="simple"><person-group><name name-style="western"><surname>Yorou</surname><given-names>NS</given-names></name><name name-style="western"><surname>De Kesel</surname><given-names>A</given-names></name></person-group> (<year>2011</year>) Champignons supérieurs – Larger fungi. In : Neuenschwander P, Sinsin B, Goergen G (Eds) Protection de la Nature en Afrique de l’Ouest: Une Liste Rouge pour le Bénin. Nature Conservation in West Africa: Red List for Benin. International Institute of Tropical Agriculture, Ibadan, Chapter 5, 47–60.</mixed-citation></ref></ref-list></tp:taxon-treatment>
